# Supplementary material for: Case report: Complete response in TMB-H advanced uterine clear cell carcinoma: a case analysis of paclitaxel albumin-bound combined with PD-1/CTLA-4 bispecific antibody
Source: Front Immunol. 2024 Dec 24;15:1486200. doi: 10.3389/fimmu.2024.1486200 (PMC11703853; doi:10.3389/fimmu.2024.1486200)
Supplement: Supplementary file 1 [file Presentation1.zip]

Archive with 6 entries (6 files):
- Editorial 1.JPEG
- Editorial 2.JPEG
- Editorial 3.JPEG
- Editorial 4.JPEG
- Editorial 5.JPEG
- Editorial 6.JPEG
